# Supplementary material for: The Role of GmSnRK1-GmNodH Module in Regulating Soybean Nodulation Capacity
Source: Int J Mol Sci. 2023 Jan 8;24(2):1225. doi: 10.3390/ijms24021225 (PMC9861110; doi:10.3390/ijms24021225)
Supplement: Supplementary file 1 [file ijms-24-01225-s001.zip › Table S1.xlsx]

## Sheet: Sheet1
qRT-ENOD40-1	F:TCTCTCTTGAGTGGCAGAAGCA
	R:TGGAGTCCATTGCCTTTTCG
qRT-GmNSPI	F:GGTCTATAACTTTTGCTTCCAGC
	R:CAGTGTCTTCGCCAAGAACTTG
aRT-GmNSP2	F:ACGACGCCGACGAAGAAA
	R:AGACCAACTCCTTGAGCCGA
qRT-pre-miR172c	F:ATCAGTCACTGTTTGCCGGT
	R:GTCATTTATTGCTGCTGCAG
qRT-GmNFR1α	F:ATTCACGAGCACACTGTGCCT
	R:ATTCACGAGCACACTGTGCCT
qRT-GmNF5α	F:GCTGCACTAGCATGTAGACTATT
	R:CCCTCTTTCCATAGGCTCTTTAC
qRT-GmNodH	F:CCTCCAAAGAGATCACCAATGT
	R:GTCCTAGCTTGGGTGCTTATC
qRT-GAPDH	F:GACTGGTATGGCATTCCGTGT
	R:GCCCTCTGATTCCTCCTTGA
